# Supplementary material for: Luteolin-3′-O-Phosphate Inhibits Lipopolysaccharide-Induced Inflammatory Responses by Regulating NF-κB/MAPK Cascade Signaling in RAW 264.7 Cells
Source: Molecules. 2021 Dec 6;26(23):7393. doi: 10.3390/molecules26237393 (PMC8659157; doi:10.3390/molecules26237393)
Supplement: Supplementary file 1 [file molecules-26-07393-s001.zip]

Archive with 1 entries (1 files):
- molecules-1478971-supplementary.pdf
